# Supplementary material for: Characteristics of exhaled particle production in healthy volunteers: possible implications for infectious disease transmission
Source: F1000Res. 2013 Jan 15;2:14. [Version 1] doi: 10.12688/f1000research.2-14.v1 (PMC3901511; doi:10.12688/f1000research.2-14.v1)
Supplement: Exhaled particle production data — Dataset of demographic, environmental and respiratory illness variables used to assess exhaled particle production between individuals, explore associations with high particle production and its stability over time. [file f1000research-2-1198-s0000.tgz]

Archive with 2 entries (2 files):
- Data.csv
- Legend.csv
