# Supplementary material for: Characteristics of exhaled particle production in healthy volunteers: possible implications for infectious disease transmission
Source: F1000Res. 2013 Jan 15;2:14. [Version 1] doi: 10.12688/f1000research.2-14.v1 (PMC3901511; doi:10.12688/f1000research.2-14.v1)
Supplement: Exhaled particle production data — Dataset of demographic, environmental and respiratory illness variables used to assess exhaled particle production between individuals, explore associations with high particle production and its stability over time. [file f1000research-2-1198-s0000.tgz › Data.csv]

id	measure	id2	session	date	age	gender	hxasthma	exacerbation	resp_ill_cat	productivecough_YN	smokingstatus	noyrssmoked_cat	bmi_cat	outdoorhum_quart	indoorhum_quart	indoortemperature_quart	outdoortemp_quart	hayfeverseason	season	pollen	treepollen	grasspollen	urtipollen	submicronparticle	total_particle
1	1	67	1	3/26/2009	25	2	1	2	2	1	3	1	3	2	1	3	2	1	4	0	0	0	0
1	2	67	1	3/26/2009	25	2	1	2	2	1	3	1	3	2	1	3	2	1	4	0	0	0	0
1	3	67	1	3/26/2009	25	2	1	2	2	1	3	1	3	2	1	3	2	1	4	0	0	0	0
2	1	47	1	12/1/2008	28	2	1	2	0	1	1	2	3	3	3	1	1	2	3	0	0	0	0	8.2199993134	8.2199993134
2	2	47	1	12/1/2008	28	2	1	2	0	1	1	2	3	3	3	1	1	2	3	0	0	0	0	6.5899996758	6.5899996758
2	3	47	1	12/1/2008	28	2	1	2	0	1	1	2	3	3	3	1	1	2	3	0	0	0	0	10.5500001907	10.5500001907
3	1	73	1	1/14/2009	38	2	1	2	3	1	5	2	2	2	2	2	1	2	3	0	0	0	0
3	2	73	1	1/14/2009	38	2	1	2	3	1	5	2	2	2	2	2	1	2	3	0	0	0	0	10.8599996567	10.8599996567
3	3	73	1	1/14/2009	38	2	1	2	3	1	5	2	2	2	2	2	1	2	3	0	0	0	0	8.6700000763	8.6700000763
4	1	1	1	11/26/2008	25	1	1	2	3	1	3	1	2	3	2	4	2	2	2	0	0	0	0	32.9900016785	33.1599998474
4	2	1	1	11/26/2008	25	1	1	2	3	1	3	1	2	3	2	4	2	2	2	0	0	0	0	8.6000003815	8.720000267
4	3	1	1	11/26/2008	25	1	1	2	3	1	3	1	2	3	2	4	2	2	2	0	0	0	0	8.8100004196	8.9899997711
5	1	46	1	12/1/2008	28	2	2	1	4	1	1	2	2	3	3	1	1	2	3	0	0	0	0	8.1700000763	8.1700000763
5	2	46	1	12/1/2008	28	2	2	1	4	1	1	2	2	3	3	1	1	2	3	0	0	0	0	10.6199998856	10.6199998856
5	3	46	1	12/1/2008	28	2	2	1	4	1	1	2	2	3	3	1	1	2	3	0	0	0	0	13.1900005341	13.1900005341
6	1	69	1	4/22/2009	26	2	1	2	1	1	1	2	3	1	1	4	4	1	4	1	1	0	0	14.3999996185	14.5399999619
6	2	69	1	4/22/2009	26	2	1	2	1	1	1	2	3	1	1	4	4	1	4	1	1	0	0	10.6100006104	10.7900009155
6	3	69	1	4/22/2009	26	2	1	2	1	1	1	2	3	1	1	4	4	1	4	1	1	0	0	9.4800004959	9.5600004196
7	1	74	1	1/14/2009	24	2	1	2	4	1	1	2	3	2	2	2	1	2	3	0	0	0	0	14.6999998093	14.6999998093
7	2	74	1	1/14/2009	24	2	1	2	4	1	1	2	3	2	2	2	1	2	3	0	0	0	0	13.6599998474	13.6599998474
7	3	74	1	1/14/2009	24	2	1	2	4	1	1	2	3	2	2	2	1	2	3	0	0	0	0	13.5799999237	13.5799999237
8	1	78	1	1/19/2009	58	2	1	2	1	1	2	2	2	3	3	1	2	2	3	0	0	0	0	16.2800006866	16.2800006866
8	2	78	1	1/19/2009	58	2	1	2	1	1	2	2	2	3	3	1	2	2	3	0	0	0	0	15.6700000763	15.6700000763
8	3	78	1	1/19/2009	58	2	1	2	1	1	2	2	2	3	3	1	2	2	3	0	0	0	0
9	1	22	1	7/15/2009	25	1	1	2	2	1	5	2	2	4	4	3	3	2	1	0	0	0	0	15.8599996567	15.8599996567
9	2	22	1	7/15/2009	25	1	1	2	2	1	5	2	2	4	4	3	3	2	1	0	0	0	0	167.7199859619	168.1799926758
9	3	22	1	7/15/2009	25	1	1	2	2	1	5	2	2	4	4	3	3	2	1	0	0	0	0	16.4499988556	16.4499988556
10	1	38	1	11/27/2008	33	2	1	2	1	1	1	2	1	4	2	3	2	2	2	0	0	0	0	16	16.7700004578
10	2	38	1	11/27/2008	33	2	1	2	1	1	1	2	1	4	2	3	2	2	2	0	0	0	0	16.1000003815	16.1000003815
10	3	38	1	11/27/2008	33	2	1	2	1	1	1	2	1	4	2	3	2	2	2	0	0	0	0	21.359998703	21.4300003052
11	1	71	1	1/14/2009	50	2	1	2	1	1	1	2	2	2	2	2	1	2	3	0	0	0	0	17.1900005341	17.1900005341
11	2	71	1	1/14/2009	50	2	1	2	1	1	1	2	2	2	2	2	1	2	3	0	0	0	0	14.8900003433	14.8900003433
11	3	71	1	1/14/2009	50	2	1	2	1	1	1	2	2	2	2	2	1	2	3	0	0	0	0	29.4200000763	29.8600006104
12	1	41	1	11/28/2008	32	2	1	2	0	1	3	2	2	4	4	1	2	2	2	0	0	0	0	58.6199989319	58.6199989319
12	2	41	1	11/28/2008	32	2	1	2	0	1	3	2	2	4	4	1	2	2	2	0	0	0	0	17.5100002289	17.8500003815
12	3	41	1	11/28/2008	32	2	1	2	0	1	3	2	2	4	4	1	2	2	2	0	0	0	0	3.4999997616	3.4999997616
13	1	56	1	12/3/2008	31	2	1	2	4	1	1	2	2	3	3	1	1	2	3	0	0	0	0	39.4100036621	39.4100036621
13	2	56	1	12/3/2008	31	2	1	2	4	1	1	2	2	3	3	1	1	2	3	0	0	0	0	14.3000001907	14.3000001907
13	3	56	1	12/3/2008	31	2	1	2	4	1	1	2	2	3	3	1	1	2	3	0	0	0	0	18.6399993896	18.6399993896
14	1	23	1	7/15/2009	31	2	1	2	4	1	5	2	2	4	4	4	3	2	1	0	0	0	0	53.8100013733	54.4099998474
14	2	23	1	7/15/2009	31	2	1	2	4	1	5	2	2	4	4	4	3	2	1	0	0	0	0	19.1000003815	19.1000003815
14	3	23	1	7/15/2009	31	2	1	2	4	1	5	2	2	4	4	4	3	2	1	0	0	0	0	16.7299995422	16.9899997711
15	1	36	1	11/27/2008	23	2	1	2	1	2	1	2	3	2	2	1	2	2	2	0	0	0	0	37.3400001526	37.4900016785
15	2	36	1	11/27/2008	23	2	1	2	1	2	1	2	3	2	2	1	2	2	2	0	0	0	0	19.1899986267	19.1899986267
15	3	36	1	11/27/2008	23	2	1	2	1	2	1	2	3	2	2	1	2	2	2	0	0	0	0	14.7399997711	14.7399997711
16	1	63	1	12/9/2008	29	2	1	2	0	1	5	2	2	3	2	2	1	2	3	0	0	0	0	19	19.1899986267
16	2	63	1	12/9/2008	29	2	1	2	0	1	5	2	2	3	2	2	1	2	3	0	0	0	0	29.8999996185	29.8999996185
16	3	63	1	12/9/2008	29	2	1	2	0	1	5	2	2	3	2	2	1	2	3	0	0	0	0	14.3999996185	14.3999996185
17	1	75	1	1/14/2009	23	2	2	1	2	1	1	2	2	2	2	2	1	2	3	0	0	0	0	27.8899993896	27.8899993896
17	2	75	1	1/14/2009	23	2	2	1	2	1	1	2	2	2	2	2	1	2	3	0	0	0	0	5.0999999046	5.0999999046
17	3	75	1	1/14/2009	23	2	2	1	2	1	1	2	2	2	2	2	1	2	3	0	0	0	0	19.4700012207	19.4700012207
18	1	65	1	12/10/2008	28	2	1	2	1	1	1	2	2	1	2	1	1	2	3	0	0	0	0	24.7500019073	24.890001297
18	2	65	1	12/10/2008	28	2	1	2	1	1	1	2	2	1	2	1	1	2	3	0	0	0	0	20.0300006866	20.2100009918
18	3	65	1	12/10/2008	28	2	1	2	1	1	1	2	2	1	2	1	1	2	3	0	0	0	0	8.4600000381	8.4600000381
19	1	50	1	12/2/2008	39	2	1	2	4	1	1	2	2	4	4	2	1	2	3	0	0	0	0	14.1400003433	14.1400003433
19	2	50	1	12/2/2008	39	2	1	2	4	1	1	2	2	4	4	2	1	2	3	0	0	0	0	47.5900001526	47.5900001526
19	3	50	1	12/2/2008	39	2	1	2	4	1	1	2	2	4	4	2	1	2	3	0	0	0	0
20	1	48	1	12/2/2008	62	1	1	2	0	1	1	2	2	4	4	2	2	2	3	0	0	0	0	1192.5799560547	1192.8499755859
20	2	48	1	12/2/2008	62	1	1	2	0	1	1	2	2	4	4	2	2	2	3	0	0	0	0	28.6499996185	29.0200004578
20	3	48	1	12/2/2008	62	1	1	2	0	1	1	2	2	4	4	2	2	2	3	0	0	0	0	16.2999992371	16.2999992371
21	1	35	1	11/27/2008	29	1	1	2	2	1	1	2	3	2	2	1	2	2	2	0	0	0	0	62.9300003052	62.9300003052
21	2	35	1	11/27/2008	29	1	1	2	2	1	1	2	3	2	2	1	2	2	2	0	0	0	0	12.9000005722	13.0700006485
21	3	35	1	11/27/2008	29	1	1	2	2	1	1	2	3	2	2	1	2	2	2	0	0	0	0	23.3099994659	23.3099994659
22	1	39	1	11/28/2008	33	2	1	2	2	1	1	2	2	4	4	1	2	2	2	0	0	0	0	60.0999984741	60.0999984741
22	2	39	1	11/28/2008	33	2	1	2	2	1	1	2	2	4	4	1	2	2	2	0	0	0	0	23.3999996185	23.3999996185
22	3	39	1	11/28/2008	33	2	1	2	2	1	1	2	2	4	4	1	2	2	2	0	0	0	0	14.4099998474	14.5700006485
23	1	30	1	6/9/2009	42	1	1	2	2	1	1	2	3	3	3	3	3	2	1	0	0	1	0	24.0800018311	24.0800018311
23	2	30	1	6/9/2009	42	1	1	2	2	1	1	2	3	3	3	3	3	2	1	0	0	1	0	20.1100006104	20.390001297
23	3	30	1	6/9/2009	42	1	1	2	2	1	1	2	3	3	3	3	3	2	1	0	0	1	0	32.8600006104	32.9700012207
24	1	16	1	6/16/2008	26	1	1	2	2	1	3	1	2	4	1	4	4	2	1	0	0	0	0	10.2299995422	10.6599998474
24	2	16	1	6/16/2008	26	1	1	2	2	1	3	1	2	4	1	4	4	2	1	0	0	0	0	25.4500007629	25.4500007629
24	3	16	1	6/16/2008	26	1	1	2	2	1	3	1	2	4	1	4	4	2	1	0	0	0	0	60.8800010681	60.8800010681
25	1	60	1	12/9/2008	31	2	1	2	2	1	5	1	2	3	2	2	1	2	3	0	0	0	0	111.2899932861	112.109992981
25	2	60	1	12/9/2008	31	2	1	2	2	1	5	1	2	3	2	2	1	2	3	0	0	0	0	26.4700012207	26.4700012207
25	3	60	1	12/9/2008	31	2	1	2	2	1	5	1	2	3	2	2	1	2	3	0	0	0	0	11.7199993134	11.7199993134
26	1	61	1	12/9/2008	29	2	1	2	0	1	1	2	3	3	2	2	1	2	3	0	0	0	0	40.5999984741	41.0299987793
26	2	61	1	12/9/2008	29	2	1	2	0	1	1	2	3	3	2	2	1	2	3	0	0	0	0	27.2999992371	27.2999992371
26	3	61	1	12/9/2008	29	2	1	2	0	1	1	2	3	3	2	2	1	2	3	0	0	0	0	26.9099998474	26.9099998474
27	1	58	1	12/8/2008	51	2	2	1	0	1	2	2	2	2	3	2	1	2	3	0	0	0	0	58.2299995422	58.2299995422
27	2	58	1	12/8/2008	51	2	2	1	0	1	2	2	2	2	3	2	1	2	3	0	0	0	0	21.2399997711	21.5299987793
27	3	58	1	12/8/2008	51	2	2	1	0	1	2	2	2	2	3	2	1	2	3	0	0	0	0	28.0299987793	28.0299987793
28	1	3	1	12/16/2008	52	1	1	2	3	1	1	2	3	1	3	2	1	2	3	0	0	0	0	48.5199966431	49.1199989319
28	2	3	1	12/16/2008	52	1	1	2	3	1	1	2	3	1	3	2	1	2	3	0	0	0	0	69.5699996948	69.5699996948
28	3	3	1	12/16/2008	52	1	1	2	3	1	1	2	3	1	3	2	1	2	3	0	0	0	0	29.9400005341	29.9400005341
29	1	24	1	7/15/2009	39	1	1	2	1	1	1	2	2	4	3	4	3	2	1	0	0	0	0	28.6000003815	28.6000003815
29	2	24	1	7/15/2009	39	1	1	2	1	1	1	2	2	4	3	4	3	2	1	0	0	0	0	47.4199981689	47.6999969482
29	3	24	1	7/15/2009	39	1	1	2	1	1	1	2	2	4	3	4	3	2	1	0	0	0	0	33.2999992371	33.2999992371
30	1	54	1	12/3/2008	25	2	1	2	4	1	1	2	2	3	3	1	1	2	3	0	0	0	0	30.4700012207	30.5799999237
30	2	54	1	12/3/2008	25	2	1	2	4	1	1	2	2	3	3	1	1	2	3	0	0	0	0	19.1000003815	19.1000003815
30	3	54	1	12/3/2008	25	2	1	2	4	1	1	2	2	3	3	1	1	2	3	0	0	0	0	45.7400016785	45.7400016785
31	1	5	1	12/16/2008	29	2	1	2	2	1	4	1	2	2	2	1	1	2	3	0	0	0	0	29.3899993896	29.3899993896
31	2	5	1	12/16/2008	29	2	1	2	2	1	4	1	2	2	2	1	1	2	3	0	0	0	0	53.5299987793	53.6999969482
31	3	5	1	12/16/2008	29	2	1	2	2	1	4	1	2	2	2	1	1	2	3	0	0	0	0	31.4400005341	31.4400005341
32	1	14	1	6/16/2009	27	2	1	2	3	1	1	2	2	4	2	4	4	2	1	1	0	1	1	27.1399993896	27.1399993896
32	2	14	1	6/16/2009	27	2	1	2	3	1	1	2	2	4	2	4	4	2	1	1	0	1	1	55.7799987793	55.7799987793
32	3	14	1	6/16/2009	27	2	1	2	3	1	1	2	2	4	2	4	4	2	1	1	0	1	1	32.0400009155	32.0400009155
33	1	43	1	11/28/2008	41	1	1	2	4	1	1	2	3	4	4	1	2	2	2	0	0	0	0	62.6800003052	62.6800003052
33	2	43	1	11/28/2008	41	1	1	2	4	1	1	2	3	4	4	1	2	2	2	0	0	0	0	83.3199996948	83.3199996948
33	3	43	1	11/28/2008	41	1	1	2	4	1	1	2	3	4	4	1	2	2	2	0	0	0	0	18.2000007629	18.2000007629
34	1	7	1	12/16/2008	28	2	1	2	1	1	5	2	3	3	3	1	1	2	3	0	0	0	0
34	2	7	1	12/16/2008	28	2	1	2	1	1	5	2	3	3	3	1	1	2	3	0	0	0	0	19.8499984741	19.8499984741
34	3	7	1	12/16/2008	28	2	1	2	1	1	5	2	3	3	3	1	1	2	3	0	0	0	0	47.1599998474	47.1599998474
35	1	57	1	12/3/2008	49	1	2	2	2	1	1	2	4	3	3	1	1	2	3	0	0	0	0	34.0299987793	34.0299987793
35	2	57	1	12/3/2008	49	1	2	2	2	1	1	2	4	3	3	1	1	2	3	0	0	0	0	49.3400001526	49.3400001526
35	3	57	1	12/3/2008	49	1	2	2	2	1	1	2	4	3	3	1	1	2	3	0	0	0	0	19.6299991608	19.6299991608
36	1	77	1	1/15/2009	37	2	1	2	1	1	1	2	2	2	2	3	1	2	3	0	0	0	0	812.1199951172	812.1199951172
36	2	77	1	1/15/2009	37	2	1	2	1	1	1	2	2	2	2	3	1	2	3	0	0	0	0	21.8400001526	21.9899997711
36	3	77	1	1/15/2009	37	2	1	2	1	1	1	2	2	2	2	3	1	2	3	0	0	0	0	34.1500015259	34.1500015259
37	1	70	1	4/22/2009	28	2	1	2	1	1	1	2	2	1	1	3	4	1	4	1	1	0	0	62.7200012207	62.7200012207
37	2	70	1	4/22/2009	28	2	1	2	1	1	1	2	2	1	1	3	4	1	4	1	1	0	0	25.5500011444	25.5500011444
37	3	70	1	4/22/2009	28	2	1	2	1	1	1	2	2	1	1	3	4	1	4	1	1	0	0	34.3899993896	34.9300003052
38	1	49	1	12/2/2008	33	2	1	2	1	1	1	2	2	4	4	1	2	2	3	0	0	0	0	40.1699981689	40.25
38	2	49	1	12/2/2008	33	2	1	2	1	1	1	2	2	4	4	1	2	2	3	0	0	0	0	35.2700004578	35.2700004578
38	3	49	1	12/2/2008	33	2	1	2	1	1	1	2	2	4	4	1	2	2	3	0	0	0	0	18.3400001526	18.3400001526
39	1	72	1	1/14/2009	52	2	1	2	2	1	1	2	2	2	2	2	1	2	3	0	0	0	0	25.609998703	25.609998703
39	2	72	1	1/14/2009	52	2	1	2	2	1	1	2	2	2	2	2	1	2	3	0	0	0	0
39	3	72	1	1/14/2009	52	2	1	2	2	1	1	2	2	2	2	2	1	2	3	0	0	0	0
40	1	9	1	12/17/2008	47	2	1	2	1	1	5	2	4	2	2	1	1	2	3	0	0	0	0	97.9300003052	97.9300003052
40	2	9	1	12/17/2008	47	2	1	2	1	1	5	2	4	2	2	1	1	2	3	0	0	0	0	35.3800010681	36.0100021362
40	3	9	1	12/17/2008	47	2	1	2	1	1	5	2	4	2	2	1	1	2	3	0	0	0	0	14.3899993896	14.6599998474
41	1	66	1	1/23/2009	24	2	1	2	2	1	4	1	2	2	1	3	2	2	3	0	0	0	0	145.8200073242	145.8200073242
41	2	66	1	1/23/2009	24	2	1	2	2	1	4	1	2	2	1	3	2	2	3	0	0	0	0	37.3600006104	37.3600006104
41	3	66	1	1/23/2009	24	2	1	2	2	1	4	1	2	2	1	3	2	2	3	0	0	0	0
42	1	79	1	1/21/2009	32	1	2	2	0	1	1	2	3	3	1	2	2	2	3	0	0	0	0	38.6800003052	38.6800003052
42	2	79	1	1/21/2009	32	1	2	2	0	1	1	2	3	3	1	2	2	2	3	0	0	0	0	45.6500015259	45.8300018311
42	3	79	1	1/21/2009	32	1	2	2	0	1	1	2	3	3	1	2	2	2	3	0	0	0	0	16.3400001526	16.4699993134
43	1	52	1	12/2/2008	47	2	1	2	2	2	3	2	3	4	4	2	1	2	3	0	0	0	0	56	56.3600006104
43	2	52	1	12/2/2008	47	2	1	2	2	2	3	2	3	4	4	2	1	2	3	0	0	0	0	24.0900001526	24.2799987793
43	3	52	1	12/2/2008	47	2	1	2	2	2	3	2	3	4	4	2	1	2	3	0	0	0	0	38.9799995422	39.2399978638
44	1	51	1	12/2/2008	58	2	1	2	0	1	2	2	2	4	4	2	1	2	3	0	0	0	0	58.1399993896	58.1399993896
44	2	51	1	12/2/2008	58	2	1	2	0	1	2	2	2	4	4	2	1	2	3	0	0	0	0	39.3699989319	39.5499992371
44	3	51	1	12/2/2008	58	2	1	2	0	1	2	2	2	4	4	2	1	2	3	0	0	0	0	30.2700004578	30.2700004578
45	1	44	1	11/28/2008	40	1	1	2	1	1	5	2	2	4	4	3	1	2	2	0	0	0	0	40.0299987793	40.0299987793
45	2	44	1	11/28/2008	40	1	1	2	1	1	5	2	2	4	4	3	1	2	2	0	0	0	0	15.5900001526	15.5900001526
45	3	44	1	11/28/2008	40	1	1	2	1	1	5	2	2	4	4	3	1	2	2	0	0	0	0	41.6800003052	41.8500022888
46	1	34	1	11/26/2008	42	1	1	2	4	1	3	2	3	3	4	4	2	2	2	0	0	0	0	41.9200019836	41.9200019836
46	2	34	1	11/26/2008	42	1	1	2	4	1	3	2	3	3	4	4	2	2	2	0	0	0	0	22.8400001526	22.8400001526
46	3	34	1	11/26/2008	42	1	1	2	4	1	3	2	3	3	4	4	2	2	2	0	0	0	0	45.7299995422	45.7299995422
47	1	11	1	12/17/2008	29	2	2	2	1	1	3	1	1	3	3	1	2	2	3	0	0	0	0	41.7899971008	42.219997406
47	2	11	1	12/17/2008	29	2	2	2	1	1	3	1	1	3	3	1	2	2	3	0	0	0	0	32.1199989319	32.1199989319
47	3	11	1	12/17/2008	29	2	2	2	1	1	3	1	1	3	3	1	2	2	3	0	0	0	0	43.5099983215	43.5099983215
48	1	45	1	12/1/2008	28	2	1	2	1	1	1	2	1	3	3	1	1	2	3	0	0	0	0	87.0599975586	87.0599975586
48	2	45	1	12/1/2008	28	2	1	2	1	1	1	2	1	3	3	1	1	2	3	0	0	0	0	10.8400001526	10.8400001526
48	3	45	1	12/1/2008	28	2	1	2	1	1	1	2	1	3	3	1	1	2	3	0	0	0	0	43.5699996948	43.6599998474
49	1	4	1	12/16/2008	28	2	1	2	2	1	1	2	2	3	3	1	1	2	3	0	0	0	0
49	2	4	1	12/16/2008	28	2	1	2	2	1	1	2	2	3	3	1	1	2	3	0	0	0	0	201.370010376	201.370010376
49	3	4	1	12/16/2008	28	2	1	2	2	1	1	2	2	3	3	1	1	2	3	0	0	0	0	45.6299972534	45.75
50	1	19	1	6/16/2009	44	1	2	1	1	1	1	2	3	4	1	4	4	2	1	1	0	1	1	44.8800010681	44.8800010681
50	2	19	1	6/16/2009	44	1	2	1	1	1	1	2	3	4	1	4	4	2	1	1	0	1	1	107.3099975586	107.4400024414
50	3	19	1	6/16/2009	44	1	2	1	1	1	1	2	3	4	1	4	4	2	1	1	0	1	1	33.8100013733	33.9599990845
51	1	55	1	12/3/2008	31	2	1	2	1	1	5	2	2	3	3	1	1	2	3	0	0	0	0	138.5500030518	138.5500030518
51	2	55	1	12/3/2008	31	2	1	2	1	1	5	2	2	3	3	1	1	2	3	0	0	0	0	16.5200004578	16.9400005341
51	3	55	1	12/3/2008	31	2	1	2	1	1	5	2	2	3	3	1	1	2	3	0	0	0	0	45.4500007629	45.4500007629
52	1	15	1	6/16/2009	22	2	1	2	4	1	1	2	3	4	1	4	4	2	1	1	0	1	1	24.6999988556	24.75
52	2	15	1	6/16/2009	22	2	1	2	4	1	1	2	3	4	1	4	4	2	1	1	0	1	1	83.8799972534	83.8799972534
52	3	15	1	6/16/2009	22	2	1	2	4	1	1	2	3	4	1	4	4	2	1	1	0	1	1	48.1900024414	48.1900024414
53	1	27	1	6/9/2009	28	1	1	2	3	1	1	2	3	3	4	2	3	2	1	0	0	1	0	48.8999977112	49.0499992371
53	2	27	1	6/9/2009	28	1	1	2	3	1	1	2	3	3	4	2	3	2	1	0	0	1	0	39.6499977112	39.7000007629
53	3	27	1	6/9/2009	28	1	1	2	3	1	1	2	3	3	4	2	3	2	1	0	0	1	0	103.310005188	103.310005188
54	1	18	1	6/16/2009	35	1	1	2	3	1	3	2	3	4	2	4	4	2	1	1	0	1	1	34.2999992371	34.9799995422
54	2	18	1	6/16/2009	35	1	1	2	3	1	3	2	3	4	2	4	4	2	1	1	0	1	1	70.1299972534	70.1299972534
54	3	18	1	6/16/2009	35	1	1	2	3	1	3	2	3	4	2	4	4	2	1	1	0	1	1	49.5699996948	49.5699996948
55	1	25	1	7/15/2009	34	1	1	2	1	1	5	1	2	4	3	4	3	2	1	0	0	0	0
55	2	25	1	7/15/2009	34	1	1	2	1	1	5	1	2	4	3	4	3	2	1	0	0	0	0
55	3	25	1	7/15/2009	34	1	1	2	1	1	5	1	2	4	3	4	3	2	1	0	0	0	0
56	1	2	1	12/16/2008	48	2	2	2	1	1	1	2	2	1	3	2	2	2	3	0	0	0	0	83.2900009155	83.5999984741
56	2	2	1	12/16/2008	48	2	2	2	1	1	1	2	2	1	3	2	2	2	3	0	0	0	0	50.9599990845	51.5299987793
56	3	2	1	12/16/2008	48	2	2	2	1	1	1	2	2	1	3	2	2	2	3	0	0	0	0	50.9500007629	50.9500007629
57	1	68	1	4/22/2009	30	2	1	2	1	1	1	2	2	1	1	3	4	1	4	1	1	0	0	54.1399993896	54.1399993896
57	2	68	1	4/22/2009	30	2	1	2	1	1	1	2	2	1	1	3	4	1	4	1	1	0	0	58.4200019836	58.4200019836
57	3	68	1	4/22/2009	30	2	1	2	1	1	1	2	2	1	1	3	4	1	4	1	1	0	0	44.9300003052	44.9300003052
58	1	10	1	12/17/2008	37	1	2	2	1	1	1	2	2	2	2	1	1	2	3	0	0	0	0	54.4599990845	54.4599990845
58	2	10	1	12/17/2008	37	1	2	2	1	1	1	2	2	2	2	1	1	2	3	0	0	0	0	53.4500007629	53.4500007629
58	3	10	1	12/17/2008	37	1	2	2	1	1	1	2	2	2	2	1	1	2	3	0	0	0	0	74.9400024414	75.0100021362
59	1	42	1	11/28/2008	28	2	1	2	2	1	3	2	2	4	4	1	2	2	2	0	0	0	0	83.4900054932	83.4900054932
59	2	42	1	11/28/2008	28	2	1	2	2	1	3	2	2	4	4	1	2	2	2	0	0	0	0	54.5900001526	54.5900001526
59	3	42	1	11/28/2008	28	2	1	2	2	1	3	2	2	4	4	1	2	2	2	0	0	0	0	22.9500007629	23.1200008392
60	1	64	1	12/9/2008	53	2	2	1	3	1	1	2	4	3	2	2	1	2	3	0	0	0	0	54.75	54.75
60	2	64	1	12/9/2008	53	2	2	1	3	1	1	2	4	3	2	2	1	2	3	0	0	0	0	36.2000007629	36.2000007629
60	3	64	1	12/9/2008	53	2	2	1	3	1	1	2	4	3	2	2	1	2	3	0	0	0	0	80.0900039673	80.8500061035
61	1	29	1	6/9/2009	29	2	1	2	2	1	1	2	2	3	3	3	3	2	1	0	0	1	0	25.4600009918	25.5200004578
61	2	29	1	6/9/2009	29	2	1	2	2	1	1	2	2	3	3	3	3	2	1	0	0	1	0	61.9200019836	62.0800018311
61	3	29	1	6/9/2009	29	2	1	2	2	1	1	2	2	3	3	3	3	2	1	0	0	1	0	66.9899978638	66.9899978638
62	1	8	1	12/23/2008	28	2	2	2	4	1	3	2	2	3	3	1	1	2	3	0	0	0	0	85.0899963379	85.4599990845
62	2	8	1	12/23/2008	28	2	2	2	4	1	3	2	2	3	3	1	1	2	3	0	0	0	0	63.0299987793	63.0299987793
62	3	8	1	12/23/2008	28	2	2	2	4	1	3	2	2	3	3	1	1	2	3	0	0	0	0
63	1	13	1	12/17/2008	47	1	1	2	0	1	1	2	4	2	2	3	2	2	3	0	0	0	0	63.4300003052	63.6100006104
63	2	13	1	12/17/2008	47	1	1	2	0	1	1	2	4	2	2	3	2	2	3	0	0	0	0
63	3	13	1	12/17/2008	47	1	1	2	0	1	1	2	4	2	2	3	2	2	3	0	0	0	0
64	1	31	1	6/9/2009	32	2	1	2	1	1	3	1	3	3	3	3	3	2	1	0	0	1	0	49.8899993896	49.8899993896
64	2	31	1	6/9/2009	32	2	1	2	1	1	3	1	3	3	3	3	3	2	1	0	0	1	0	64.7099990845	64.7099990845
64	3	31	1	6/9/2009	32	2	1	2	1	1	3	1	3	3	3	3	3	2	1	0	0	1	0	64.6200027466	64.6200027466
65	1	17	1	6/16/2009	32	2	1	2	4	1	1	2	2	4	1	4	4	2	1	1	0	1	1	64.0400009155	65.0400009155
65	2	17	1	6/16/2009	32	2	1	2	4	1	1	2	2	4	1	4	4	2	1	1	0	1	1	54.3500022888	54.6599998474
65	3	17	1	6/16/2009	32	2	1	2	4	1	1	2	2	4	1	4	4	2	1	1	0	1	1	72.1500015259	72.7900009155
66	1	53	1	12/3/2008	26	2	1	2	2	1	1	2	2	3	3	1	1	2	3	0	0	0	0	75.6399993896	75.6399993896
66	2	53	1	12/3/2008	26	2	1	2	2	1	1	2	2	3	3	1	1	2	3	0	0	0	0	39.0099983215	39.0099983215
66	3	53	1	12/3/2008	26	2	1	2	2	1	1	2	2	3	3	1	1	2	3	0	0	0	0	66.2600021362	66.2600021362
67	1	40	1	11/28/2008	26	2	1	2	2	1	1	2	2	4	4	1	2	2	2	0	0	0	0	70.1699981689	70.1699981689
67	2	40	1	11/28/2008	26	2	1	2	2	1	1	2	2	4	4	1	2	2	2	0	0	0	0
67	3	40	1	11/28/2008	26	2	1	2	2	1	1	2	2	4	4	1	2	2	2	0	0	0	0
68	1	62	1	12/9/2008	47	2	1	2	1	1	1	2	3	3	2	2	1	2	3	0	0	0	0	229.9299926758	230.3399963379
68	2	62	1	12/9/2008	47	2	1	2	1	1	1	2	3	3	2	2	1	2	3	0	0	0	0	73.2600021362	73.4199981689
68	3	62	1	12/9/2008	47	2	1	2	1	1	1	2	3	3	2	2	1	2	3	0	0	0	0	43.8300018311	43.8300018311
69	1	59	1	12/9/2008	34	1	1	2	3	1	1	2	2	2	2	1	1	2	3	0	0	0	0	23.2900009155	23.3799991608
69	2	59	1	12/9/2008	34	1	1	2	3	1	1	2	2	2	2	1	1	2	3	0	0	0	0	79.1399993896	79.1399993896
69	3	59	1	12/9/2008	34	1	1	2	3	1	1	2	2	2	2	1	1	2	3	0	0	0	0	109.9800033569	109.9800033569
70	1	12	1	12/17/2008	34	2	1	2	1	1	1	2	2	2	2	3	2	2	3	0	0	0	0	82.0400009155	82.0400009155
70	2	12	1	12/17/2008	34	2	1	2	1	1	1	2	2	2	2	3	2	2	3	0	0	0	0	77.8099975586	77.9700012207
70	3	12	1	12/17/2008	34	2	1	2	1	1	1	2	2	2	2	3	2	2	3	0	0	0	0	93.0800018311	93.0800018311
71	1	33	1	6/9/2009	33	2	1	2	4	1	4	1	3	3	2	3	3	2	1	0	0	1	0	91.9200057983	92.0699996948
71	2	33	1	6/9/2009	33	2	1	2	4	1	4	1	3	3	2	3	3	2	1	0	0	1	0	110.5100021362	110.6100006104
71	3	33	1	6/9/2009	33	2	1	2	4	1	4	1	3	3	2	3	3	2	1	0	0	1	0	86.0500030518	86.0500030518
72	1	76	1	1/15/2009	48	2	2	2	1	1	1	2	3	2	2	2	1	2	3	0	0	0	0	112.8099975586	112.9199981689
72	2	76	1	1/15/2009	48	2	2	2	1	1	1	2	3	2	2	2	1	2	3	0	0	0	0	98.2800064087	98.3500061035
72	3	76	1	1/15/2009	48	2	2	2	1	1	1	2	3	2	2	2	1	2	3	0	0	0	0	433.0200195313	433.7200012207
73	1	32	1	6/9/2009	48	1	2	1	1	1	2	1	3	3	3	3	3	2	1	0	0	1	0	190.5599975586	190.5599975586
73	2	32	1	6/9/2009	48	1	2	1	1	1	2	1	3	3	3	3	3	2	1	0	0	1	0	113.4400024414	113.4400024414
73	3	32	1	6/9/2009	48	1	2	1	1	1	2	1	3	3	3	3	3	2	1	0	0	1	0	112.0800018311	112.1800003052
74	1	37	1	11/27/2008	44	2	1	2	1	1	1	2	3	2	2	1	2	2	2	0	0	0	0
74	2	37	1	11/27/2008	44	2	1	2	1	1	1	2	3	2	2	1	2	2	2	0	0	0	0	118.6699981689	118.9300003052
74	3	37	1	11/27/2008	44	2	1	2	1	1	1	2	3	2	2	1	2	2	2	0	0	0	0	90.5400009155	90.5400009155
75	1	6	1	12/16/2008	51	2	1	2	3	1	3	2	4	2	3	1	1	2	3	0	0	0	0	130.7900085449	130.7900085449
75	2	6	1	12/16/2008	51	2	1	2	3	1	3	2	4	2	3	1	1	2	3	0	0	0	0	98.8899993896	99.1200027466
75	3	6	1	12/16/2008	51	2	1	2	3	1	3	2	4	2	3	1	1	2	3	0	0	0	0	134.4900054932	134.6600036621
76	1	26	1	6/9/2006	37	1	1	2	1	1	2	1	3	3	4	1	3	2	1	0	0	0	0	1456.919921875	1456.919921875
76	2	26	1	6/9/2006	37	1	1	2	1	1	2	1	3	3	4	1	3	2	1	0	0	0	0	176.1499938965	176.1499938965
76	3	26	1	6/9/2006	37	1	1	2	1	1	2	1	3	3	4	1	3	2	1	0	0	0	0
77	1	20	1	6/16/2009	42	2	1	2	2	1	1	2	2	4	1	4	4	2	1	1	0	1	1	595.9599609375	595.9599609375
77	2	20	1	6/16/2009	42	2	1	2	2	1	1	2	2	4	1	4	4	2	1	1	0	1	1	1214.6900634766	1214.830078125
77	3	20	1	6/16/2009	42	2	1	2	2	1	1	2	2	4	1	4	4	2	1	1	0	1	1	825.5799560547	826.0700073242
78	1	21	1	6/16/2009	28	2	2	1	1	2	1	2	2	4	2	4	4	2	1	1	0	1	1
78	2	21	1	6/16/2009	28	2	2	1	1	2	1	2	2	4	2	4	4	2	1	1	0	1	1
78	3	21	1	6/16/2009	28	2	2	1	1	2	1	2	2	4	2	4	4	2	1	1	0	1	1
79	1	28	1	6/9/2009	30	1	1	2	1	1	1	2	3	3	3	3	3	2	1	0	0	1	0
79	2	28	1	6/9/2009	30	1	1	2	1	1	1	2	3	3	3	3	3	2	1	0	0	1	0
79	3	28	1	6/9/2009	30	1	1	2	1	1	1	2	3	3	3	3	3	2	1	0	0	1	0
80	1	7	2	7/14/2009	28	2	1	2	0	1	4	2	2	4	4	3	3	2	1	0	0	0	0	9.5600004196	9.5600004196
80	2	7	2	7/14/2009	28	2	1	2	0	1	4	2	2	4	4	3	3	2	1	0	0	0	0	3.3200001717	3.3200001717
80	3	7	2	7/14/2009	28	2	1	2	0	1	4	2	2	4	4	3	3	2	1	0	0	0	0	4	4
81	1	2	2	7/14/2009	49	2	2	2	2	1	1	2	2	4	4	4	4	2	1	0	0	0	0	31.8700008392	32.0400009155
81	2	2	2	7/14/2009	49	2	2	2	2	1	1	2	2	4	4	4	4	2	1	0	0	0	0	6.8800001144	6.8800001144
81	3	2	2	7/14/2009	49	2	2	2	2	1	1	2	2	4	4	4	4	2	1	0	0	0	0	7.0500001907	7.0500001907
82	1	8	2	7/14/2009	28	2	2	1	1	1	3	1	2	4	4	4	4	2	1	0	0	0	0	8.4300003052	8.4300003052
82	2	8	2	7/14/2009	28	2	2	1	1	1	3	1	2	4	4	4	4	2	1	0	0	0	0	10.8200006485	10.8200006485
82	3	8	2	7/14/2009	28	2	2	1	1	1	3	1	2	4	4	4	4	2	1	0	0	0	0	8.8000001907	8.9799995422
83	1	40	2	4/22/2009	26	2	1	2	0	1	3	1	3	1	1	4	4	1	4	1	1	0	0	8.9799995422	9.6199998856
83	2	40	2	4/22/2009	26	2	1	2	0	1	3	1	3	1	1	4	4	1	4	1	1	0	0	617.8400268555	617.8400268555
83	3	40	2	4/22/2009	26	2	1	2	0	1	3	1	3	1	1	4	4	1	4	1	1	0	0	6.1499996185	6.1499996185
84	1	55	2	4/24/2009	32	2	1	2	2	1	5	2	2	1	1	2	3	1	4	1	1	0	0	9.4600000381	9.6899995804
84	2	55	2	4/24/2009	32	2	1	2	2	1	5	2	2	1	1	2	3	1	4	1	1	0	0	25.5599994659	25.8299999237
84	3	55	2	4/24/2009	32	2	1	2	2	1	5	2	2	1	1	2	3	1	4	1	1	0	0	7.0199999809	7.0199999809
85	1	54	2	5/15/2009	25	2	1	2	4	1	1	2	2	3	2	3	4	1	4	0	0	0	0	66.7600021362	66.9700012207
85	2	54	2	5/15/2009	25	2	1	2	4	1	1	2	2	3	2	3	4	1	4	0	0	0	0	10.6800003052	10.6800003052
85	3	54	2	5/15/2009	25	2	1	2	4	1	1	2	2	3	2	3	4	1	4	0	0	0	0	6.8999996185	7.4499998093
86	1	9	2	7/14/2009	47	2	1	2	1	1	5	2	4	4	4	3	4	2	1	0	0	0	0	12.3099994659	12.3099994659
86	2	9	2	7/14/2009	47	2	1	2	1	1	5	2	4	4	4	3	4	2	1	0	0	0	0	11.9600000381	11.9600000381
86	3	9	2	7/14/2009	47	2	1	2	1	1	5	2	4	4	4	3	4	2	1	0	0	0	0	9.5599994659	9.5599994659
87	1	69	2	1/22/2010	27	2	1	2	1	2	1	2	3	2	3	2	2	2	1	1	0	0	1	37.1599998474	37.1599998474
87	2	69	2	1/22/2010	27	2	1	2	1	2	1	2	3	2	3	2	2	2	1	1	0	0	1	12.3700008392	12.8800001144
87	3	69	2	1/22/2010	27	2	1	2	1	2	1	2	3	2	3	2	2	2	1	1	0	0	1	4.5	4.6100001335
88	1	35	2	4/24/2009	30	1	1	2	2	1	1	2	3	1	1	2	3	1	4	1	1	0	0	13.6299991608	13.6299991608
88	2	35	2	4/24/2009	30	1	1	2	2	1	1	2	3	1	1	2	3	1	4	1	1	0	0	11	11.1599998474
88	3	35	2	4/24/2009	30	1	1	2	2	1	1	2	3	1	1	2	3	1	4	1	1	0	0	923.0199584961	923.3699951172
89	1	41	2	4/24/2009	33	2	1	2	1	1	3	2	2	1	1	2	3	1	4	1	1	0	0	18.0100002289	18.2099990845
89	2	41	2	4/24/2009	33	2	1	2	1	1	3	2	2	1	1	2	3	1	4	1	1	0	0	13.6600008011	13.6600008011
89	3	41	2	4/24/2009	33	2	1	2	1	1	3	2	2	1	1	2	3	1	4	1	1	0	0	12.3699998856	12.3699998856
90	1	56	2	5/15/2009	31	2	1	2	3	1	1	2	2	3	2	4	4	1	4	0	0	0	0	14.6700000763	14.6700000763
90	2	56	2	5/15/2009	31	2	1	2	3	1	1	2	2	3	2	4	4	1	4	0	0	0	0	23.4800014496	23.4800014496
90	3	56	2	5/15/2009	31	2	1	2	3	1	1	2	2	3	2	4	4	1	4	0	0	0	0	12.5099992752	12.5099992752
91	1	36	2	5/27/2009	24	2	1	2	1	1	1	2	2	3	4	4	4	1	4	0	0	0	0	17.0400009155	17.0400009155
91	2	36	2	5/27/2009	24	2	1	2	1	1	1	2	2	3	4	4	4	1	4	0	0	0	0	71.5100021362	71.8099975586
91	3	36	2	5/27/2009	24	2	1	2	1	1	1	2	2	3	4	4	4	1	4	0	0	0	0	9.5100002289	9.5100002289
92	1	34	2	5/27/2009	43	1	1	2	4	2	3	2	4	2	3	2	3	1	4	0	0	0	0	5.5	5.5
92	2	34	2	5/27/2009	43	1	1	2	4	2	3	2	4	2	3	2	3	1	4	0	0	0	0	19.4400005341	19.4400005341
92	3	34	2	5/27/2009	43	1	1	2	4	2	3	2	4	2	3	2	3	1	4	0	0	0	0	18.9099998474	18.9099998474
93	1	47	2	5/15/2009	28	2	1	2	0	1	1	2	3	3	3	3	4	1	4	0	0	0	0	95.6500015259	97.0699996948
93	2	47	2	5/15/2009	28	2	1	2	0	1	1	2	3	3	3	3	4	1	4	0	0	0	0	19.2900009155	19.2900009155
93	3	47	2	5/15/2009	28	2	1	2	0	1	1	2	3	3	3	3	4	1	4	0	0	0	0	19.2900009155	19.2900009155
94	1	1	2	3/26/2009	25	1	1	2	3	1	3	1	2	2	1	3	3	1	4	0	0	0	0	19.9399986267	19.9399986267
94	2	1	2	3/26/2009	25	1	1	2	3	1	3	1	2	2	1	3	3	1	4	0	0	0	0	20.5200004578	20.6599998474
94	3	1	2	3/26/2009	25	1	1	2	3	1	3	1	2	2	1	3	3	1	4	0	0	0	0	37.3800010681	37.4799995422
95	1	67	2	7/14/2009	25	2	1	2	2	1	3	1	4	4	4	3	4	2	1	0	0	0	0
95	2	67	2	7/14/2009	25	2	1	2	2	1	3	1	4	4	4	3	4	2	1	0	0	0	0
95	3	67	2	7/14/2009	25	2	1	2	2	1	3	1	4	4	4	3	4	2	1	0	0	0	0
96	1	70	2	1/22/2010	27	2	1	2	1	1	1	2	2	2	2	4	2	2	1	1	0	0	1	77.5100021362	77.6500015259
96	2	70	2	1/22/2010	27	2	1	2	1	1	1	2	2	2	2	4	2	2	1	1	0	0	1	23.3699989319	23.3699989319
96	3	70	2	1/22/2010	27	2	1	2	1	1	1	2	2	2	2	4	2	2	1	1	0	0	1	19.3899993896	19.3899993896
97	1	39	2	6/2/2009	33	2	1	2	2	1	1	2	2	2	1	3	3	2	1	1	0	1	1	14.3400001526	14.3400001526
97	2	39	2	6/2/2009	33	2	1	2	2	1	1	2	2	2	1	3	3	2	1	1	0	1	1	189.3699951172	189.3699951172
97	3	39	2	6/2/2009	33	2	1	2	2	1	1	2	2	2	1	3	3	2	1	1	0	1	1	24.8899993896	24.8899993896
98	1	58	2	6/2/2009	51	2	1	2	0	2	2	2	2	2	1	4	3	2	1	1	0	1	1	26.0599994659	26.0599994659
98	2	58	2	6/2/2009	51	2	1	2	0	2	2	2	2	2	1	4	3	2	1	1	0	1	1	29.2700004578	29.2700004578
98	3	58	2	6/2/2009	51	2	1	2	0	2	2	2	2	2	1	4	3	2	1	1	0	1	1	10.1700000763	10.1700000763
99	1	10	2	5/29/2009	38	1	1	2	1	1	1	2	3	4	4	2	4	1	4	1	0	0	1	27	27.0399990082
99	2	10	2	5/29/2009	38	1	1	2	1	1	1	2	3	4	4	2	4	1	4	1	0	0	1	91.6300048828	91.6300048828
99	3	10	2	5/29/2009	38	1	1	2	1	1	1	2	3	4	4	2	4	1	4	1	0	0	1	21.1900005341	21.2600002289
100	1	57	2	4/24/2009	49	1	2	1	1	2	1	2	4	1	1	3	3	1	4	1	1	0	0	29.9899997711	30.140001297
100	2	57	2	4/24/2009	49	1	2	1	1	2	1	2	4	1	1	3	3	1	4	1	1	0	0	19.5499992371	19.5499992371
100	3	57	2	4/24/2009	49	1	2	1	1	2	1	2	4	1	1	3	3	1	4	1	1	0	0	27.7199993134	27.7199993134
101	1	53	2	4/24/2009	26	2	1	2	2	1	1	2	2	1	1	2	3	1	4	1	1	0	0	28.5200004578	28.7299995422
101	2	53	2	4/24/2009	26	2	1	2	2	1	1	2	2	1	1	2	3	1	4	1	1	0	0	60.0699996948	60.0699996948
101	3	53	2	4/24/2009	26	2	1	2	2	1	1	2	2	1	1	2	3	1	4	1	1	0	0	30.0700016022	30.0700016022
102	1	38	2	4/24/2009	31	2	1	2	2	1	1	2	2	1	1	2	3	1	4	1	1	0	0	30.3099994659	30.3099994659
102	2	38	2	4/24/2009	31	2	1	2	2	1	1	2	2	1	1	2	3	1	4	1	1	0	0	27.359998703	27.359998703
102	3	38	2	4/24/2009	31	2	1	2	2	1	1	2	2	1	1	2	3	1	4	1	1	0	0	31.1000003815	31.2399997711
103	1	59	2	5/15/2009	34	1	1	2	4	1	1	2	1	3	3	3	4	1	4	0	0	0	0	20.6200008392	20.6200008392
103	2	59	2	5/15/2009	34	1	1	2	4	1	1	2	1	3	3	3	4	1	4	0	0	0	0	33.0499992371	33.2599983215
103	3	59	2	5/15/2009	34	1	1	2	4	1	1	2	1	3	3	3	4	1	4	0	0	0	0	460	460
104	1	50	2	5/26/2009	39	2	1	2	4	1	1	2	2	1	1	4	4	1	4	0	0	0	0	24.7000007629	25.8799991608
104	2	50	2	5/26/2009	39	2	1	2	4	1	1	2	2	1	1	4	4	1	4	0	0	0	0	47.4499969482	47.5599975586
104	3	50	2	5/26/2009	39	2	1	2	4	1	1	2	2	1	1	4	4	1	4	0	0	0	0	33.7700004578	33.8899993896
105	1	73	2	7/16/2009	39	2	1	2	2	1		2	2	4	4	1	3	2	1	0	0	0	0
105	2	73	2	7/16/2009	39	2	1	2	2	1		2	2	4	4	1	3	2	1	0	0	0	0
105	3	73	2	7/16/2009	39	2	1	2	2	1		2	2	4	4	1	3	2	1	0	0	0	0
106	1	61	2	4/24/2009	29	2	1	2	0	1	1	2	3	1	1	2	4	1	4	1	1	0	0	36.6500015259	36.6500015259
106	2	61	2	4/24/2009	29	2	1	2	0	1	1	2	3	1	1	2	4	1	4	1	1	0	0	22.109998703	22.109998703
106	3	61	2	4/24/2009	29	2	1	2	0	1	1	2	3	1	1	2	4	1	4	1	1	0	0	34.4099998474	34.4099998474
107	1	27	2	1/20/2010	29	1	1	2	3	1	1	2	2	3	4	1	2	2	1	1	0	0	1
107	2	27	2	1/20/2010	29	1	1	2	3	1	1	2	2	3	4	1	2	2	1	1	0	0	1
107	3	27	2	1/20/2010	29	1	1	2	3	1	1	2	2	3	4	1	2	2	1	1	0	0	1
108	1	48	2	4/21/2009	62	1	1	2	1	1	2	1	2	1	1	4	4	1	4	1	1	0	0
108	2	48	2	4/21/2009	62	1	1	2	1	1	2	1	2	1	1	4	4	1	4	1	1	0	0
108	3	48	2	4/21/2009	62	1	1	2	1	1	2	1	2	1	1	4	4	1	4	1	1	0	0
109	1	11	2	5/29/2009	29	2	2	2	1	1	3	2	2	4	4	2	4	1	4	1	0	0	1	42.9599990845	43.4500007629
109	2	11	2	5/29/2009	29	2	2	2	1	1	3	2	2	4	4	2	4	1	4	1	0	0	1	30.0799999237	30.2100009918
109	3	11	2	5/29/2009	29	2	2	2	1	1	3	2	2	4	4	2	4	1	4	1	0	0	1	242.4400024414	242.4400024414
110	1	66	2	4/22/2009	24	2	1	2	2	1	4	1	2	1	1	3	4	1	4	1	1	0	0
110	2	66	2	4/22/2009	24	2	1	2	2	1	4	1	2	1	1	3	4	1	4	1	1	0	0
110	3	66	2	4/22/2009	24	2	1	2	2	1	4	1	2	1	1	3	4	1	4	1	1	0	0
111	1	76	2	7/16/2009	49	2	2	2	1	1	1	2	3	4	4	1	3	2	1	0	0	0	0	23.2600002289	23.4500007629
111	2	76	2	7/16/2009	49	2	2	2	1	1	1	2	3	4	4	1	3	2	1	0	0	0	0	51.2799987793	51.2799987793
111	3	76	2	7/16/2009	49	2	2	2	1	1	1	2	3	4	4	1	3	2	1	0	0	0	0	45.6800003052	45.6800003052
112	1	46	2	4/20/2009	28	2	1	2	4	1	1	2	2	1	1	3	3	1	4	1	1	0	0	91.3000030518	91.9000015259
112	2	46	2	4/20/2009	28	2	1	2	4	1	1	2	2	1	1	3	3	1	4	1	1	0	0	26.5100002289	26.5100002289
112	3	46	2	4/20/2009	28	2	1	2	4	1	1	2	2	1	1	3	3	1	4	1	1	0	0	51.7600021362	51.7600021362
113	1	68	2	1/22/2010	30	2	1	2	2	1	1	2	2	2	2	4	2	2	1	1	0	0	1	584.9699707031	585.3300170898
113	2	68	2	1/22/2010	30	2	1	2	2	1	1	2	2	2	2	4	2	2	1	1	0	0	1	64.6599960327	64.6599960327
113	3	68	2	1/22/2010	30	2	1	2	2	1	1	2	2	2	2	4	2	2	1	1	0	0	1	52.469997406	52.5799980164
114	1	4	2	5/29/2009	28	2	1	2	0	1	1	2	2	4	4	4	4	1	4	1	0	0	1	70.2200012207	70.2200012207
114	2	4	2	5/29/2009	28	2	1	2	0	1	1	2	2	4	4	4	4	1	4	1	0	0	1	76.8899993896	76.8899993896
114	3	4	2	5/29/2009	28	2	1	2	0	1	1	2	2	4	4	4	4	1	4	1	0	0	1	20.6900005341	21.0100002289
115	1	51	2	4/24/2009	58	2	1	2	0	1	2	2	2	1	1	2	3	1	4	1	1	0	0	70.1999969482	70.3600006104
115	2	51	2	4/24/2009	58	2	1	2	0	1	2	2	2	1	1	2	3	1	4	1	1	0	0	234.3299865723	234.4499969482
115	3	51	2	4/24/2009	58	2	1	2	0	1	2	2	2	1	1	2	3	1	4	1	1	0	0	62.9600028992	62.9600028992
116	1	26	2	1/20/2010	38	1	1	2	1	1	3	1	3	2	2	1	2	2	1	1	0	0	1
116	2	26	2	1/20/2010	38	1	1	2	1	1	3	1	3	2	2	1	2	2	1	1	0	0	1
116	3	26	2	1/20/2010	38	1	1	2	1	1	3	1	3	2	2	1	2	2	1	1	0	0	1
117	1	49	2	4/20/2009	33	2	1	2	2	1	1	2	3	2	2	2	3	1	4	1	1	0	0	596.4299926758	596.5200195313
117	2	49	2	4/20/2009	33	2	1	2	2	1	1	2	3	2	2	2	3	1	4	1	1	0	0	78.9000015259	79.0100021362
117	3	49	2	4/20/2009	33	2	1	2	2	1	1	2	3	2	2	2	3	1	4	1	1	0	0	46.5299987793	46.5299987793
118	1	12	2	5/29/2009	35	2	1	2	2	1	1	2	2	4	4	4	4	1	4	1	0	0	1	1041.6899414063	1041.6899414063
118	2	12	2	5/29/2009	35	2	1	2	2	1	1	2	2	4	4	4	4	1	4	1	0	0	1	98.1399993896	98.3000030518
118	3	12	2	5/29/2009	35	2	1	2	2	1	1	2	2	4	4	4	4	1	4	1	0	0	1	42	42
119	1	13	2	5/29/2009	48	1	1	2	1	2	1	2	4	4	4	2	4	1	4	1	0	0	1	111.689994812	111.8099975586
119	2	13	2	5/29/2009	48	1	1	2	1	2	1	2	4	4	4	2	4	1	4	1	0	0	1	110.6399993896	110.6399993896
119	3	13	2	5/29/2009	48	1	1	2	1	2	1	2	4	4	4	2	4	1	4	1	0	0	1	76.6100006104	76.6100006104
120	1	60	2	4/21/2009	31	2	1	2	3	1	5	1	2	1	1	4	4	1	4	1	1	0	0	328.3399963379	328.3399963379
120	2	60	2	4/21/2009	31	2	1	2	3	1	5	1	2	1	1	4	4	1	4	1	1	0	0	114.0999984741	114.0999984741
120	3	60	2	4/21/2009	31	2	1	2	3	1	5	1	2	1	1	4	4	1	4	1	1	0	0	50.219997406	50.3800010681
121	1	45	2	4/22/2009	28	2	1	2	1	1	1	2	1	1	1	3	4	1	4	1	1	0	0	33.8199996948	33.9399986267
121	2	45	2	4/22/2009	28	2	1	2	1	1	1	2	1	1	1	3	4	1	4	1	1	0	0	140.8000030518	140.9400024414
121	3	45	2	4/22/2009	28	2	1	2	1	1	1	2	1	1	1	3	4	1	4	1	1	0	0	164.7400054932	164.7400054932
122	1	37	2	4/24/2009	45	2	1	2	1	1	1	2	2	1	1	2	4	1	4	1	1	0	0	158.4499969482	158.9300079346
122	2	37	2	4/24/2009	45	2	1	2	1	1	1	2	2	1	1	2	4	1	4	1	1	0	0	161.3399963379	161.5200042725
122	3	37	2	4/24/2009	45	2	1	2	1	1	1	2	2	1	1	2	4	1	4	1	1	0	0	56.6100006104	57.0900001526
123	1	72	2	7/16/2009	53	2	1	2	1	1	1	2	4	4	4	1	3	2	1	0	0	0	0	66.3499984741	66.3499984741
123	2	72	2	7/16/2009	53	2	1	2	1	1	1	2	4	4	4	1	3	2	1	0	0	0	0	181.8500061035	182.0099945068
123	3	72	2	7/16/2009	53	2	1	2	1	1	1	2	4	4	4	1	3	2	1	0	0	0	0	181.4400024414	181.8800048828
124	1	43	2	4/21/2009	42	1	1	2	4	1	1	2	3	1	1	4	4	1	4	1	1	0	0	120.0399932861	120.5799942017
124	2	43	2	4/21/2009	42	1	1	2	4	1	1	2	3	1	1	4	4	1	4	1	1	0	0	470.1400146484	470.4599914551
124	3	43	2	4/21/2009	42	1	1	2	4	1	1	2	3	1	1	4	4	1	4	1	1	0	0	277.9499816895	277.9499816895
125	1	78	2	7/22/2009	59	2	1	2	1	1	2	2	1	4	4	3	3	2	1	0	0	0	0	285.5400085449	286.0599975586
125	2	78	2	7/22/2009	59	2	1	2	1	1	2	2	1	4	4	3	3	2	1	0	0	0	0	61.8099975586	61.8099975586
125	3	78	2	7/22/2009	59	2	1	2	1	1	2	2	1	4	4	3	3	2	1	0	0	0	0	661.0899658203	661.3999633789
126	1	52	2	5/27/2009	48	2	1	2	2	2		2	3	2	2	2	3	1	4	0	0	0	0	359.4299926758	359.5899963379
126	2	52	2	5/27/2009	48	2	1	2	2	2		2	3	2	2	2	3	1	4	0	0	0	0	521.4000244141	521.4000244141
126	3	52	2	5/27/2009	48	2	1	2	2	2		2	3	2	2	2	3	1	4	0	0	0	0	20.3299999237	20.4699993134
127	1	62	2	4/24/2009	47	2	1	2	1	1	1	2	3	1	1	2	3	1	4	1	1	0	0	391.5299987793	391.75
127	2	62	2	4/24/2009	47	2	1	2	1	1	1	2	3	1	1	2	3	1	4	1	1	0	0	178.2400054932	178.2400054932
127	3	62	2	4/24/2009	47	2	1	2	1	1	1	2	3	1	1	2	3	1	4	1	1	0	0	403.7699890137	403.8599853516
128	1	6	2	5/29/2009	51	2	1	2	2	1	3	2	3	4	4	4	4	1	4	1	0	0	1
128	2	6	2	5/29/2009	51	2	1	2	2	1	3	2	3	4	4	4	4	1	4	1	0	0	1
128	3	6	2	5/29/2009	51	2	1	2	2	1	3	2	3	4	4	4	4	1	4	1	0	0	1
129	1	64	2	6/2/2009	54	2	1	2	4	1	1	2	4	2	1	3	3	2	1	1	0	1	1
129	2	64	2	6/2/2009	54	2	1	2	4	1	1	2	4	2	1	3	3	2	1	1	0	1	1
129	3	64	2	6/2/2009	54	2	1	2	4	1	1	2	4	2	1	3	3	2	1	1	0	1	1
130	1	55	3	10/20/2009	32	2	1	2	3	1	5	2	2	1	2	4	2	2	1	1	0	0	1	9.4600000381	9.6899995804
130	2	55	3	10/20/2009	32	2	1	2	3	1	5	2	2	1	2	4	2	2	1	1	0	0	1	25.5599994659	25.8299999237
130	3	55	3	10/20/2009	32	2	1	2	3	1	5	2	2	1	2	4	2	2	1	1	0	0	1	7.0199999809	7.0199999809
131	1	38	3	10/20/2009	31	2	1	2	1	1	1	2	2	1	3	3	2	2	1	1	0	0	1	36.9399986267	36.9899978638
131	2	38	3	10/20/2009	31	2	1	2	1	1	1	2	2	1	3	3	2	2	1	1	0	0	1	11.8599996567	11.8599996567
131	3	38	3	10/20/2009	31	2	1	2	1	1	1	2	2	1	3	3	2	2	1	1	0	0	1	11.8800001144	11.9899997711
132	1	36	3	10/20/2009	24	2	1	2	1	1	1	2	3	1	2	4	2	2	1	1	0	0	1	13.2599992752	13.6599998474
132	2	36	3	10/20/2009	24	2	1	2	1	1	1	2	3	1	2	4	2	2	1	1	0	0	1	15.2100000381	15.3600006104
132	3	36	3	10/20/2009	24	2	1	2	1	1	1	2	3	1	2	4	2	2	1	1	0	0	1	7.5899996758	7.5899996758
133	1	40	3	10/20/2009	26	2	1	2	2	1	1	2	2	1	2	4	2	2	1	1	0	0	1	20.1300010681	20.1300010681
133	2	40	3	10/20/2009	26	2	1	2	2	1	1	2	2	1	2	4	2	2	1	1	0	0	1	16.8099994659	16.8099994659
133	3	40	3	10/20/2009	26	2	1	2	2	1	1	2	2	1	2	4	2	2	1	1	0	0	1	59.7900009155	59.9000015259
134	1	37	3	10/20/2009	45	2	1	2	1	1	1	2	2	1	2	4	2	2	1	1	0	0	1	34.3099975586	34.4500007629
134	2	37	3	10/20/2009	45	2	1	2	1	1	1	2	2	1	2	4	2	2	1	1	0	0	1	65.7300033569	65.9900054932
134	3	37	3	10/20/2009	45	2	1	2	1	1	1	2	2	1	2	4	2	2	1	1	0	0	1	51.2299995422	51.5500030518
135	1	48	3	10/20/2009	62	1	1	2	1	1	1	2	2	1	2	4	2	2	1	1	0	0	1	100.1299972534	100.3199996948
135	2	48	3	10/20/2009	62	1	1	2	1	1	1	2	2	1	2	4	2	2	1	1	0	0	1	19.5799999237	19.5799999237
135	3	48	3	10/20/2009	62	1	1	2	1	1	1	2	2	1	2	4	2	2	1	1	0	0	1	40.8300018311	40.8300018311
136	1	43	3	10/20/2009	42	1	1	2	4	1	1	2	3	1	2	2	2	2	1	1	0	0	1	111.7400054932	111.8800048828
136	2	43	3	10/20/2009	42	1	1	2	4	1	1	2	3	1	2	2	2	2	1	1	0	0	1	48.6699981689	48.7700004578
136	3	43	3	10/20/2009	42	1	1	2	4	1	1	2	3	1	2	2	2	2	1	1	0	0	1	42.4700012207	42.4700012207
137	1	60	3	10/20/2009	32	2	1	2	3	1	5	1	2	1	2	4	2	2	1	1	0	0	1	8.0199995041	8.0199995041
137	2	60	3	10/20/2009	32	2	1	2	3	1	5	1	2	1	2	4	2	2	1	1	0	0	1	223.6000061035	223.6000061035
137	3	60	3	10/20/2009	32	2	1	2	3	1	5	1	2	1	2	4	2	2	1	1	0	0	1	56.530002594	56.530002594
138	1	58	3	10/20/2009	52	2	2	2	0	1	2	2	2	1	2	4	2	2	1	1	0	0	1	46.4599990845	46.9899978638
138	2	58	3	10/20/2009	52	2	2	2	0	1	2	2	2	1	2	4	2	2	1	1	0	0	1	87.8400039673	87.8400039673
138	3	58	3	10/20/2009	52	2	2	2	0	1	2	2	2	1	2	4	2	2	1	1	0	0	1	85.5399932861	85.5399932861
139	1	35	3	10/20/2009	30	1	1	2	2	1	1	2	3	1	3	3	2	2	1	1	0	0	1	136.3399963379	136.3399963379
139	2	35	3	10/20/2009	30	1	1	2	2	1	1	2	3	1	3	3	2	2	1	1	0	0	1	50.5200004578	50.9399986267
139	3	35	3	10/20/2009	30	1	1	2	2	1	1	2	3	1	3	3	2	2	1	1	0	0	1	89.1100006104	89.1100006104
140	1	53	3	10/23/2009	27	2	1	2	2	2	1	2	2	2	4	3	3	2	1	1	0	0	1	8.3299999237	8.6899995804
140	2	53	3	10/23/2009	27	2	1	2	2	2	1	2	2	2	4	3	3	2	1	1	0	0	1	4	4
140	3	53	3	10/23/2009	27	2	1	2	2	2	1	2	2	2	4	3	3	2	1	1	0	0	1	5.4400000572	5.4400000572
141	1	41	3	10/23/2009	33	2	1	2	0	1	3	2	2	2	4	2	3	2	1	1	0	0	1	69.6600036621	71.3499984741
141	2	41	3	10/23/2009	33	2	1	2	0	1	3	2	2	2	4	2	3	2	1	1	0	0	1	61.9799995422	61.9799995422
141	3	41	3	10/23/2009	33	2	1	2	0	1	3	2	2	2	4	2	3	2	1	1	0	0	1	124.7800064087	124.7800064087
142	1	51	3	10/23/2009	59	2	1	2	0	1	2	2	2	2	4	3	3	2	1	1	0	0	1
142	2	51	3	10/23/2009	59	2	1	2	0	1	2	2	2	2	4	3	3	2	1	1	0	0	1
142	3	51	3	10/23/2009	59	2	1	2	0	1	2	2	2	2	4	3	3	2	1	1	0	0	1
