# Supplementary material for: Characteristics of exhaled particle production in healthy volunteers: possible implications for infectious disease transmission
Source: F1000Res. 2013 Jan 15;2:14. [Version 1] doi: 10.12688/f1000research.2-14.v1 (PMC3901511; doi:10.12688/f1000research.2-14.v1)
Supplement: Exhaled particle production data — Dataset of demographic, environmental and respiratory illness variables used to assess exhaled particle production between individuals, explore associations with high particle production and its stability over time. [file f1000research-2-1198-s0000.tgz › Legend.csv]

id	participant id number
measure	measurement number within each session
id2	session individual id
session	session number
date	date session completed
age	age (in years)
gender	1 = male; 2 = female
hxasthma	does participant have asthma? 1 = No 2 = Yes
exacerbation	has the participant had any excerbations 1 = No 2 = Yes
resp_ill_cat	number of respiratory illnesses per year
productivecough_YN	does participant currently have a productive cough: Yes or No
smokingstatus	smoking status: 1 "never smoked" 2"stopped >10yrs ago" 3 "stopped >=2yrs & <10yrs" 4"stopped 0 - 2years ago" 5 "current smoker"
noyrssmoked_cat	number of years smoked 1 "5 or less" 2 "more than 5"
bmi_cat	category =1 if bmi<19.0; category=2 if bmi>=19.0&bmi<25.0; category =3 if bmi>=25.0&bmi<30.0; category =4 if bmi>=30.0
	category 1"underweight" category 2 "normal" category 3 "overweight" category 4 "obese"
outdoorhum_quart	quarter=1 if outdoorhumidity<30
	quarter=2 if outdoorhumidity>=30 & outdoorhumidity<35
	quarter=3 if outdoorhumidity>=35 & outdoorhumidity<40
	quarter=4 if outdoorhumidity>=40
indoorhum_quart	quarter=1 if indoorhumidity<31
	quarter=2 if indoorhumidity>=31 & indoorhumidity<34.5
	quarter=3 if indoorhumidity>=34.5 & indoorhumidity<38
	quart=4 if indoorhumidity>=38
indoortemperature_quart	quarter=1 if indoortemperature<21.5
	quarter=2 if indoortemperature>=21.5 & indoortemperature<23.3
	quarter=3 if indoortemperature>=23.3 & indoortemperature<24.5
	quarter=4 if indoortemperature>=24.5
outdoortemp_quart	quarter=1 if outdoortemp<6.3
	quarter=2 if outdoortemp>=6.3 & outdoortemp<17.7
	quarter=3 if outdoortemp>=17.7 & outdoortemp<23.8
	quarter=4 if outdoortemp>=23.8
hayfeverseason	hayfever season = 1 if "season" is equivalent to 4 ("spring"); hayfeverseason = 2 if "season" is not equivalent to 4 ("spring")
season	1"Summer" 2"Autumn" 3"Winter" 4"Spring" 5"Summer"
pollen	pollen count: 0 = pollen count below threshold (daily average <50 grains per cubic metre); 1 = pollen count above threshold (daily average >50 grains per cubic metre)
treepollen	tree pollen count: 0 = tree pollen count below threshold (daily average <50 grains per cubic metre); 1 = tree pollen count above threshold (daily average >50 grains per cubic metre)
grasspollen	grass pollen count: 0 = grass pollen count below threshold (daily average <50 grains per cubic metre); 1 = grass pollen count above threshold (daily average >50 grains per cubic metre)
urtipollen	participant reported symtoms of upper respiratory tract infection attributable to high pollen counts: 0 = No; 1 = Yes
submicronparticle	number of particles less than 1 micrometre in diameter
total_particle	total number of particles
